# Supplementary material for: Mitochondrial Dysfunction in Apoptosis-Resistant Acute Myeloid Leukemia Cells During a Sterile Inflammatory Response
Source: Biomolecules. 2025 Nov 21;15(12):1635. doi: 10.3390/biom15121635 (PMC12730306; doi:10.3390/biom15121635)
Supplement: Supplementary file 1 [file biomolecules-15-01635-s001.zip]

Archive with 1 entries (1 files):
- biomolecules-3920965-supplementary.pdf
